# Supplementary material for: Vaccinia virus mRNAs containing long 5′-poly(A)-leaders lack a canonical 5′-methylguanosine cap
Source: Nat Commun. 2025 Dec 22;16:11340. doi: 10.1038/s41467-025-67916-w (PMC12722222; doi:10.1038/s41467-025-67916-w)
Supplement: Supplementary file 4 — Source Data [file 41467_2025_67916_MOESM4_ESM.xlsx]

## Sheet: Figure_2
HeLa cells
WR strain
	Number of 5' nontemplated adenosines. Each cell corresponds to a single transcript.
	early without INR						early with INR					intermediate						late
		J6R	I4L	H5R	K1L			A5R	D12L	D5R			A1L	G8R	A2L	E11L			A17L	C3L	L3L	F17R
		0	0	0	0			7	4	11			19	15	3	8			32	17	29	35
		0	0	0	0			4	5	8			16	13	5	6			30	15	28	37
		0	0	0	0			4	4	8			8	6	7	5			28	15	29	34
		0	0	0	0			4	4	6			7	5	8	4			26	14	37	33
		0	0	0	0			4	4	6			7	4	4	3			23	14	44	32
		0	0	0	0			2	3	5			5	4	4	3			23	14	28	32
		0	0	0	0			2	3	4			4	4	4	3			21	14	29	30
		0	0	0	0			1	3	4			4	4	4	3			21	13	28	30
		0	0	0	0			1	2	4			3	3	4	4			18	12	26	29
		0	0	0	0			1	2	4			3	3	3	2			16	12	27	29
		0	0	0	0			1	1	3			3	2	3	4			15	11	25	29
		0	0	0	0			0	0	3			3	2	3	2			13	9	22	29
		0	0	0	0			0	0	3			3	2	3	2			13	9	20	28
		0	0	0	0			0	0	4			2	1	3	1			12	8	18	26
		0	0	0	0			0	0	4			2	1	3	1			11	8	16	26
		0	0	0	0			0		2			2	1	3	1			9	7	17	25
		0	0	0	0			0		2			2	0	2	0			9	7	12	22
		0	0	0	0					2			1	0	2	3			9	6	13	22
		0	0	0	0					1					2					6	10	21
		0	0	0	0					1					1					6	11	19
			0		0					1					2					3	11	18
			0		0										2						8	12
			0		0																7	10
					0																6	10
					0																	10
																						8
	median	0	0	0	0		median	1	3	4		median	3	3	3	3		median	17	11	21	27
	mean	0	0	0	0		mean	1.82353	2.33333	4.09524		mean	5.22222	3.88889	3.40909	3.05556		mean	18.2778	10.4762	20.875	24.4615
	# m7G	20	23	20	25		# m7G	10	6	12		# m7G	10	6	8	10		# m7G	0	2	1	1
	# m7G	= number of capped mRNAs in the set

## Sheet: Figure_3
HeLa cell line
WR strain		Number of 5' adenosines in the leader. Each cell corresponds to a single transcript.
	early with INR			Intermediate			late
	A5R	10		A1L	22		A17L	35
		7			19			33
		7			11			31
		6			10			29
		6			10			26
		5			8			26
		5			7			24
		4			7			24
		4			6			21
		4			6			19
		4			6			18
		3			6			16
		3			6			16
		3			5			15
		3			5			14
		1			5			12
		1			5			12
	D12L	7			4			12
		8		G8R	19		C3L	20
		7			17			18
		7			10			18
		7			9			17
		6			8			17
		6			8			17
		6			8			17
		5			8			16
		5			7			15
		4			7			15
		3			6			14
		3			6			12
		3			6			12
		3			5			11
	D5R	14			5			11
		11			5			10
		11			4			10
		9			4			9
		9		A2L	9			9
		8			11			9
		7			12			6
		7			9		L3L	40
		7			8			38
		7			8			37
		6			8			36
		6			8			35
		6			8			35
		7			7			33
		7			7			33
		5			7			32
		5			7			32
		5			7			32
		4			7			32
		4			6			31
		4			6			29
					6			29
					6			28
					6			25
	median	6			5			25
	mean	5.75472			7			24
				E11L	11			22
					9			21
					8			15
					7			13
					7			13
					7			13
					6			11
					6		F17R	47
					6			40
					6			32
					6			32
					5			32
					5			31
					5			31
					4			31
					4			30
					4			29
					3			28
								25
								23
				median	7			21
				mean	7.42105			20
								19
								16
								15
								15
								14
								14
								13
								11
								10
								9
							median	20
							mean	21.8667
							počet	90

## Sheet: Figure_4
	HeLa cell line					BHK-21 cell line
	Number of nontemplated adenosines	Number of sequences	number of caps	%		Number of nontemplated adenosines	Number of sequences	number of caps	%
	0	101	93	92		0	27	27	100
	1	18	9	50		1	11	4	36
	2	22	6	27		2	12	1	8
	3	27	14	52		3	19	1	5
	4	26	8	31		4	4	1	25
	5	6	0	0		5	9	0	0
	6+	106	4	4		6+	103	5	4.8
	Number of nontemplated adenosines	Number of sequences	number of caps	%		Number of nontemplated adenosines	Number of sequences	number of caps	%
	0	92	84	91		0	27	27	100
	1	18	9	50		1	11	4	36
	2	22	6	27		2	12	1	8
	3	27	14	52		3	19	1	5
	4	26	8	31		4	4	1	25
	5	6	0	0		5	9	0	0
	6	8	2			6	10	1
	7	7	1			7	3	1
	8	8	0			8	6	2
	9	5	0			9	5	0
	10	4	1			10	3	0
	11	5	0			11	3	0
	12	6	0			12	1	0
	13	5	0			13	2	0
	14	4	0			14	9	0
	15	4	0			15	5	0
	16	3	0			16	9	0
	17	2	0			17	3	1
	18	3	0			18	5	0
	19	2	0			19	2	0
	20	1	0			20	1	0
	21	3	0			21	4	0
	22	3	0			22	3	0
	23	2	0			23	1	0
	24	0	0			24	2	0
	25	2	0			25	4	0
	26	4	0			26	2	0
	27	1	0			27	1	0
	28	5	0			28	3	0
	29	7	0			29	3	0
	30	3	0			30	4	0
	31	0	0			31	2	0
	32	3	0			32	1	0
	33	1	0			33	2	0
	34	1	0			34	1	0
	35	1	0			35	1	0
	36	0	0			37	1	0
	37	2	0			39	1	0
	44	1	0

## Sheet: Figure_6
RLM RACE					Number of 5' nontemplated adenosines. Each cell corresponds to a single transcript.
		A17	C3L
		28	21
		25	19
		24	19
		23	19
		22	18
		22	17
		22	6
		22	6
		21	5
		21	2
		20	2
		20	2
		20	2
		16	2
		14	2
		11	2
		10	2
		10	0
		9	0
		9	0
		8	0
		8	0
		6	0
		6	0
		5	0
		3	0
		3	0
		2	0
		1
	median	14	2
	mean	14.1724	5.21429

## Sheet: Figure_7
G8R promotor plasmid asssay
		non-mutated promoter	mutated promoter
		9	1
		7	1
		6	1
		5	1
		5	1
		5	1
		5	0
		4	0
		4	0
		4	0
		4	0
		3	0
		2	0
		2	0
		2	0
		2	0
		1	0
		1	0
		1	0
		1
		0
		0
		0
		0
	median	2.5	0
	mean	3.04167	0.315789
Number of 5' nontemplated adenosines. Each cell corresponds to a single transcript.

## Sheet: Figure_8
	BHK-21 cell line
	vD9muD10mu strain
		Number of 5' nontemplated adenosines. Each cell corresponds to a single transcript.
		early without INR				intermediate				late
			J6R	K1L			G8R	A2L			A17L	C3L	L3L	F17R
			6	0			14	3			35	21	26	39
			5	0			14	3			31	19	28	30
			5	0			11	3			32	15	26	31
			4	0			11	3			33	15	25	37
			3	0			9	3			29	15	25	30
			3	0			9	3			27	14	34	29
			3	0			8	3			28	14	33	29
			3	0			7	3			30	14	30	28
			2	0			6	3			21	10	20	25
			2	0			6	3			22	10	16	25
			2	0			6	3			23	9	16	24
			2	0			6	2			17	9	16	24
			2	0			5	2			17	8	16	22
			1	0			5	1			19	8	16	22
			1	0			4	6			18	8	16	21
			1	0			4	7			16	7	17	21
			1	0			3	4			16	6	18	18
			0	0			3	3			18	6	13	18
			0	0			3	2			14	6	14	16
			0	0			2	2			14	5	15	15
				0			1	2			14	5	13
				0			0	2			11	4	12
				0							9	1	10
				0							8		8
				0							9		5
											6		5
													5
		median	2	0		median	6	3		median	18	9	16	24.5
		mean	2.3	0		mean	6.22727	3		mean	19.8846	9.95652	17.7037	25.2
		# m7G	4	25		# m7G	6	0		# m7G	2	2	1	0
		# m7G	= number of capped mRNAs in the set
